# Supplementary material for: The role played by insider transfer information in esports coverage
Source: Front Sports Act Living. 2024 Apr 16;6:1346984. doi: 10.3389/fspor.2024.1346984 (PMC11058191; doi:10.3389/fspor.2024.1346984)
Supplement: Supplementary Table S1 — Counter-Strike: Global Offensive (CSGO) information data from 2013 to the first half of 2023. [file Table1.xlsx]

## Sheet: Sheet1
Time		Total	Match news	Popularity	Proportion	Professional information	Popularity	Proportion	Transfer information	Popularity	Proportion	来源	Offical media	Popularity	Professional media	Popularity	Insider	Popularity	Insider transfer information	Popularity
2013
	January	124	57	4086	0.459677	13	3175	0.104839	54	4024	0.435484		13	1576	93	8501	18	1208
	February	187	132	7261	0.705882	17	2853	0.0909091	38	3020	0.203209		56	3809	108	7230	23	2095
	March	245	189	19268	0.771429	11	1883	0.044898	45	2962	0.183673		91	10819	135	10905	19	2389	7	344
	April	236	188	12119	0.79661	8	732	0.0338983	40	4159	0.169492		94	5891	124	9396	18	1723	10	1264
	May	132	59	4364	0.44697	9	1861	0.0681818	64	5901	0.484848		48	4357	70	6132	14	1637	11	1209
	June	127	79	9378	0.622047	22	2368	0.173228	26	3213	0.204724		72	9129	52	5389	3	441	2	374
off season	July	166	78	7479	0.46988	22	4361	0.13253	66	10297	0.39759		20	4387	130	14229	16	3521	16	3521
	August	148	90	7156	0.608108	19	4351	0.128378	39	5035	0.263514		12	3515	120	10492	16	2535	9	1414
	September	196	152	14889	0.77551	14	1287	0.0714286	30	2566	0.153061		10	2125	175	15554	11	1063	4	636
	October	162	133	11021	0.820988	7	794	0.0432099	22	2551	0.135802		8	810	150	13222	4	334	2	200
MAJOR	November	184	154	22919	0.836957	9	1330	0.048913	21	3092	0.11413		85	14045	98	13248	1	48	1	193
off season	December	74	55	5984	0.743243	9	1795	0.121622	10	2422	0.135135		18	2485	55	7676	1	40	1	40
Total		1981	1366	125924		160	26790		455	49242		0	527	62948	1310		144	17034	63	9195
2014
off season	January	102	41	2931	0.401961	35	6530	0.343137	26	3255	0.254902		33	6565	61	5475	8	676	5	498
off season	February	104	62	4516	0.596154	15	2894	0.144231	27	3138	0.259615		7	1855	91	8298	6	395	3	302
MAJOR	March	161	119	19535	0.73913	14	1850	0.0869565	28	3655	0.173913		78	16694	82	8140	1	206	1	206
	April	106	85	17031	0.801887	12	1903	0.113208	9	1982	0.0849057		5	788	100	20075	1	53	0	0
	May	104	68	7077	0.653846	23	3227	0.221154	13	2169	0.125		6	674	95	10976	3	823	2	678
	June	197	145	10038	0.736041	36	3765	0.182741	16	2645	0.0812183		60	5201	111	8512	26	2735	4	994
	July	173	132	12887	0.763006	24	4636	0.138728	17	2307	0.0982659		12	3025	153	15656	8	1149	2	421
MAJOR	August	238	186	16278	0.781513	36	5854	0.151261	16	3310	0.0672269		91	10120	130	12291	17	3031	2	1539
off season	September	175	131	10231	0.748571	24	4408	0.137143	20	3034	0.114286		30	3275	136	12364	9	2034	2	564
	October	194	159	14850	0.819588	18	4670	0.0927835	17	2768	0.0876289		8	2306	180	18202	6	1780	0	0
	November	216	154	22350	0.712963	43	15099	0.199074	19	6649	0.087963		77	18232	112	17986	27	7880	3	655
off season	December	149	94	9306	0.630872	31	8370	0.208054	24	5471	0.161074		11	3999	130	16803	8	2345	2	316
Total		1919	1376	147030		311	63206		232	40383		0	418	72734	1381	154778	120	23107	26	6173
2015
	January	224	131	13065	0.584821	66	18192	0.294643	27	4337	0.120536		31	10611	174	19813	19	5170	3	818
	February	209	145	15703	0.69378	35	9501	0.167464	29	7178	0.138756		39	5738	155	21354	15	5290	5	2104
MAJOR	March	258	212	18677	0.821705	28	6467	0.108527	18	3696	0.0697674		73	7163	167	17981	18	3696	0	0
off season	April	234	182	13859	0.777778	17	3924	0.0726496	35	8773	0.149573		8	1888	215	20978	11	3690	9	3282
	May	199	141	12640	0.708543	32	12751	0.160804	26	3686	0.130653		4	889	186	20846	9	7342	3	869
	June	232	193	16355	0.831897	26	6348	0.112069	13	2734	0.0560345		12	2316	214	21949	6	1172	0	0
	July	263	213	24045	0.809886	28	6315	0.106464	22	5042	0.0836502		58	7939	194	24633	11	2830	3	878
MAJOR	August	227	166	20863	0.731278	39	7592	0.171806	22	3869	0.0969163		84	12777	124	15805	19	3742	1	337
	September	215	177	16703	0.823256	22	5426	0.102326	16	5579	0.0744186		23	3432	190	22468	2	1808	1	963
MAJOR	October	223	187	17737	0.838565	19	4227	0.0852018	17	3691	0.0762332		8	1506	213	23691	2	458	0	0
	November	236	183	17384	0.775424	28	5802	0.118644	25	6783	0.105932		10	2476	222	26451	4	1042	0	0
off season	December	173	101	9688	0.583815	38	8655	0.219653	34	10181	0.196532		22	5278	143	19810	8	3436	6	3092
Total		2693	2031	196719		378	95200		284	65549		0	372	62013	2197	255779	124	39676	31	12343
2016
	January	262	184	17947	0.70229	58	18165	0.221374	20	5041	0.0763359		82	15381	177	24999	3	773	1	299
	February	233	195	21127	0.83691	21	4098	0.0901288	17	2786	0.0729614		61	9057	169	18255	3	699	1	398
MAJOR	March	229	188	21957	0.820961	25	4264	0.10917	16	3513	0.069869		52	8794	166	18371	11	2569	3	778
	April	240	190	25369	0.791667	23	5508	0.0958333	27	8628	0.1125		53	9016	174	26012	13	4477	5	2372
	May	217	171	18497	0.788018	18	4428	0.0829493	28	5802	0.129032		39	3921	172	22858	6	1948	1	279
	June	239	190	14666	0.794979	25	5485	0.104603	24	5058	0.100418		17	3417	215	19458	7	2334	4	1523
MAJOR	July	162	133	14084	0.820988	15	2763	0.0925926	14	2680	0.0864198		59	7014	94	11130	9	1383	3	853
off season	August	204	134	9406	0.656863	39	6138	0.191176	31	7466	0.151961		11	3184	174	16935	19	2891	5	1205
	September	227	199	14442	0.876652	12	2346	0.0528634	16	2571	0.0704846		12	2592	212	15974	3	793	2	649
	October	301	274	22134	0.910299	10	2173	0.0332226	17	4733	0.0564784		27	3623	270	24726	4	691	0	0
	November	237	206	13673	0.869198	9	1867	0.0379747	22	4141	0.092827		41	2831	191	15684	5	1166	4	1065
off season	December	190	159	11690	0.836842	18	5227	0.0947368	13	3170	0.0684211		73	5651	109	10867	8	3569	3	2049
Total		2741	2223	204992		273	62462		245	55589		0	527	74481	2123	225269	91	23293	32	11470
2017
MAJOR	January	216	159	13342	0.736111	40	9341	0.185185	17	3343	0.0787037		120	14967	86	9354	10	1705	4	1032
	February	143	87	7398	0.608392	19	3720	0.132867	37	7248	0.258741		5	1180	127	15286	11	1900	5	1099
	March	169	107	8242	0.633136	31	5464	0.183432	31	4421	0.183432		8	1654	143	13295	18	3178	5	1170
	April	231	185	13445	0.800866	25	2486	0.108225	21	1915	0.0909091		11	740	203	15525	17	1581	3	370
	May	238	183	12589	0.768908	23	2891	0.0966387	32	5008	0.134454		30	3208	193	14759	15	2521	9	1968
	June	271	211	13726	0.778598	31	3096	0.114391	29	3618	0.107011		91	5421	164	12780	16	2239	5	948
MAJOR	July	287	246	24003	0.857143	22	4312	0.0766551	19	3327	0.0662021		126	15890	148	12981	13	2771	4	1187
off season	August	174	93	9033	0.534483	31	4937	0.178161	50	11123	0.287356		7	1097	142	16853	25	7143	16	5882
	September	257	195	17648	0.758755	25	3780	0.0972763	37	5691	0.143969		6	860	241	24063	10	2196	6	1297
	October	271	219	20033	0.808118	23	4658	0.0848708	29	4024	0.107011		53	5951	207	20168	11	2596	4	1193
	November	241	204	18501	0.846473	10	2310	0.0414938	27	5131	0.112033		31	2577	201	21137	9	2228	6	1481
off season	December	180	136	12514	0.755556	20	4002	0.111111	24	2502	0.133333		13	2466	157	14752	10	1800	4	448
Total		2678	2025	170474		300	50997		353	57351		0	501	56011	2012	190953	165	31858	71	18075
2018
	January	310	214	28488	0.690323	65	17023	0.209677	31	6489	0.1		191	32844	102	14286	17	4870	7	2391
	February	260	180	20471	0.692308	32	5845	0.123077	48	10991	0.184615		11	2192	228	30266	21	4849	11	3015
off season	March	241	171	20289	0.709544	27	4753	0.112033	43	12359	0.178423		5	613	213	27864	23	8924	11	6326
	April	161	114	10838	0.708075	21	3097	0.130435	26	4733	0.161491		3	735	137	13950	21	3983	9	2519
	May	335	261	25967	0.779104	24	3550	0.0716418	50	9400	0.149254		17	2043	297	31641	21	5233	16	4598
	June	297	215	19473	0.723906	42	7903	0.141414	40	7535	0.13468		30	3814	240	26720	27	4377	10	2028
	July	301	234	24011	0.777409	27	4705	0.089701	40	8641	0.13289		88	7671	189	24548	24	5138	14	3138
	August	169	117	13347	0.692308	27	4410	0.159763	25	5697	0.147929		14	2748	141	17852	14	2854	6	1506
MAJOR	September	357	291	33076	0.815126	28	4188	0.0784314	38	6488	0.106443		176	22340	166	18364	15	3048	9	1736
	October	265	185	18918	0.698113	33	6242	0.124528	47	7934	0.177358		28	3427	218	25260	19	4407	10	3078
	November	283	238	20801	0.840989	22	1409	0.0777385	23	4685	0.0812721		32	1955	234	22252	17	2688	10	1987
off season	December	222	149	17775	0.671171	32	6576	0.144144	41	13136	0.184685		33	4191	165	25868	24	7428	16	6053
Total		3201	2369	253454		380	69701		452	98088		0	628	84573	2330	278871	243	57799	129	38375
2019
off season	January	217	120	13460	0.552995	47	14467	0.21659	50	9103	0.230415		94	17867	98	14930	25	4233	16	2155
MAJOR	February	226	169	20578	0.747788	20	2686	0.0884956	37	7302	0.163717		118	15202	96	13200	12	2164	9	1722
	March	246	172	19126	0.699187	13	2591	0.0528455	61	12894	0.247967		35	6254	201	25812	10	2545	7	2137
	April	244	187	19614	0.766393	16	2284	0.0655738	41	7386	0.168033		9	536	219	25493	16	3255	8	1588
	May	262	202	20501	0.770992	18	2592	0.0687023	42	7964	0.160305		38	3726	209	23760	15	3571	10	2599
	June	270	209	34106	0.774074	21	4029	0.0777778	40	7513	0.148148		37	3477	214	39520	19	2651	12	1345
	July	280	229	25488	0.817857	23	3822	0.0821429	28	6663	0.1		89	7476	180	26223	11	2274	3	1363
off season&MAJOR	August	231	152	12340	0.658009	24	3484	0.103896	55	10817	0.238095		116	10337	89	11183	26	5121	18	4488
	September	278	188	21196	0.676259	24	4387	0.0863309	66	17074	0.23741		48	7150	205	29272	25	6235	17	4813
	October	262	193	17699	0.736641	22	3972	0.0839695	47	9101	0.179389		10	2175	232	24471	20	4126	11	2745
	November	231	189	17485	0.818182	26	3580	0.112554	16	2465	0.0692641		9	2096	208	19600	14	1834	5	948
off season	December	220	156	16711	0.709091	33	6211	0.15	31	6873	0.140909		17	2155	183	23062	20	4578	9	1971
Total		2967	2166	238304		287	54105		514	105155		0	620	78451	2134	276526	213	42587	125	27874
2020	COVID19
off season	January	192	63	6300	0.328125	57	15524	0.296875	72	13527	0.375		32	10799	131	17890	29	6662	18	4146
	February	221	174	18218	0.78733	17	2227	0.0769231	30	4352	0.135747		23	2483	179	18788	19	3526	14	2581
	March	187	130	13698	0.695187	30	4710	0.160428	27	6463	0.144385		29	3806	139	17381	19	3684	7	2144
	April	187	125	13615	0.668449	28	6159	0.149733	34	6053	0.181818		46	6685	119	14680	22	4462	12	2501
	May	181	108	11857	0.596685	26	5163	0.143646	47	12939	0.259669		44	5107	107	15811	30	9041	21	7138
	June	191	143	13739	0.748691	22	3868	0.115183	26	4464	0.136126		11	2076	168	17212	12	2783	7	2262
	July	107	49	5603	0.457944	29	4831	0.271028	29	4146	0.271028		9	1555	73	8796	25	4229	11	1963
off season	August	188	105	9217	0.558511	39	5450	0.207447	44	8953	0.234043		14	1907	143	14622	31	7091	17	5130
	September	161	50	5262	0.310559	60	13403	0.372671	51	11977	0.31677		14	2364	108	17685	39	10593	15	5161
	October	182	96	9389	0.527473	27	4601	0.148352	59	11078	0.324176		9	756	143	17655	30	6657	20	4756
	November	167	119	10593	0.712575	30	3511	0.179641	18	2864	0.107784		9	503	128	12234	30	4231	9	1223
off season	December	169	91	8733	0.538462	46	9024	0.272189	32	9671	0.189349		15	2665	123	15011	31	9752	16	6680
Total		2133	1253	126224		411	78471		469	96487		0	255	40706	1561	187765	317	72711	167	45685
2021
off season	January	220	79	7728	0.359091	66	14690	0.3	75	13360	0.340909		33	10061	148	17739	39	7978	25	5804
off season	February	167	80	7399	0.479042	38	5800	0.227545	49	9419	0.293413		5	417	129	15486	33	6715	16	4363
	March	194	129	9631	0.664948	30	4866	0.154639	35	6343	0.180412		7	885	169	17122	18	2833	9	1723
	April	196	127	11613	0.647959	30	3884	0.153061	39	10974	0.19898		19	2530	146	15573	31	8368	17	6258
	May	172	130	13527	0.755814	25	3970	0.145349	17	2339	0.0988372		35	3634	122	14189	15	2013	7	1052
	June	143	91	7574	0.636364	21	3688	0.146853	31	7369	0.216783		15	2210	110	11411	18	5010	11	3925
	July	145	78	7761	0.537931	35	4743	0.241379	32	7004	0.22069		16	2240	103	12694	26	4574	13	2723
	August	154	88	6322	0.571429	33	4615	0.214286	33	6611	0.214286		10	1102	119	11575	25	4871	11	2903
	September	195	130	9744	0.666667	35	4976	0.179487	30	7010	0.153846		11	1825	144	11518	40	8387	21	5455
MAJOR	October	252	178	13893	0.706349	31	6069	0.123016	43	8463	0.170635		137	11756	85	11959	30	4710	17	2386
	November	197	131	13230	0.664975	27	4342	0.137056	39	9653	0.19797		56	5982	109	13073	32	8170	20	5450
off season	December	160	85	8973	0.53125	28	4903	0.175	47	12310	0.29375		13	1480	114	15318	33	9388	25	7437
Total		2195	1326	117395		399	66546		470	100855		0	357	44122	1498	167657	340	73017	192	49479
2022
off season	January	154	35	3430	0.227273	49	11612	0.318182	70	13561	0.454545		31	8124	92	14711	31	5768	23	4441
MAJOR	February	168	113	9990	0.672619	31	4033	0.184524	24	5170	0.142857		24	2892	121	11351	23	4950	12	3127
	March	160	105	8191	0.65625	35	5414	0.21875	20	3737	0.125		25	2640	107	9441	28	5261	9	1910
	April	192	161	11816	0.838542	20	4312	0.104167	11	2177	0.0572917		113	8691	64	5822	15	3792	7	1831
	May	242	165	14883	0.681818	38	6442	0.157025	39	9917	0.161157		142	13606	65	8864	35	8772	19	5752
	June	226	155	11310	0.685841	30	4390	0.132743	41	8464	0.181416		10	950	180	17207	36	6007	23	4068
off season	July	200	114	9265	0.57	31	5999	0.155	55	17970	0.275		11	1185	135	12789	54	19260	41	15690
off season	August	216	105	8112	0.486111	50	5731	0.231481	61	11719	0.282407		44	4324	138	13847	34	7391	22	5573
	September	150	111	7955	0.74	24	3266	0.16	15	4063	0.1		15	2159	119	9413	16	3712	7	2191
MAJOR	October	271	201	11306	0.741697	36	3802	0.132841	34	10317	0.125461		145	8268	89	7470	37	9687	18	7412
	November	244	203	14552	0.831967	17	3407	0.0696721	24	4893	0.0983607		121	11058	103	7372	20	4422	14	3459
off season	December	145	75	5816	0.517241	38	4516	0.262069	32	6450	0.22069		21	2395	94	9084	30	5303	19	4057
Total		2368	1543	116626		399	62924		426	98438		0	702	66292	1307	127371	359	84325	214	59511
2023
off season	January	196	74	5285	0.377551	56	8192	0.285714	66	8803	0.336735		40	6361	98	9409	58	6510	45	5244
	February	241	178	10125	0.738589	30	3110	0.124481	33	5631	0.136929		41	2437	176	11594	24	4835	12	3290
	March	175	114	6852	0.651429	36	7058	0.205714	25	3911	0.142857		20	3484	131	8353	24	5984	13	2643
	April	288	237	11211	0.822917	22	3121	0.0763889	29	3776	0.100694		154	7071	114	8391	20	2646	10	952
MAJOR	May	249	172	10027	0.690763	37	5539	0.148594	40	9046	0.160643		145	8682	53	5166	51	10764	31	7614
off season	June	253	62	4629	0.245059	51	6878	0.201581	140	37534	0.55336		12	1422	101	11094	140	36525	106	31606
Total		1402	837	48129		232	33898		333	68701		0	412	29457	673	54007	317	67264	217	51349
